# Supplementary material for: Influence of the Fibrous Network Architecture on the Mechanical Properties of Melt-Blown Non-Woven Thermoplastic Polyurethane Fabrics
Source: Polymers (Basel). 2026 Mar 31;18(7):857. doi: 10.3390/polym18070857 (PMC13074388; doi:10.3390/polym18070857)
Supplement: Supplementary file 1 [file polymers-18-00857-s001.zip]

Archive with 1 entries (1 files):
- polymers-4095237-supplementary.pdf
